# Supplementary material for: Zinc Oxide Quantum Dots May Provide a Novel Potential Treatment for Antibiotic-Resistant Streptococcus agalactiae in Lama glama
Source: Molecules. 2023 Jun 29;28(13):5115. doi: 10.3390/molecules28135115 (PMC10343708; doi:10.3390/molecules28135115)
Supplement: Supplementary file 1 [file molecules-28-05115-s001.zip]

Archive with 1 entries (1 files):
- molecules-2447532-supplementary.pdf
